# Supplementary material for: Adapting a Parental Support App to Promote Healthy Diet and Physical Activity Behaviors (MINISTOP) for a Multi-Ethnic Setting: A Qualitative Study on the Needs and Preferences of Parents and Nurses within Swedish Child Health Care
Source: Nutrients. 2021 Jun 25;13(7):2190. doi: 10.3390/nu13072190 (PMC8308428; doi:10.3390/nu13072190)
Supplement: Supplementary file 1 [file nutrients-13-02190-s001.zip]

Archive with 1 entries (1 files):
- nutrients-1194707-supplementary.pdf
